# Supplementary material for: Melioidosis DS rapid test: A standardized serological dipstick assay with increased sensitivity and reliability due to multiplex detection
Source: PLoS Negl Trop Dis. 2020 Jul 13;14(7):e0008452. doi: 10.1371/journal.pntd.0008452 (PMC7416965; doi:10.1371/journal.pntd.0008452)
Supplement: S1 Table — Locus tag of the protein antigens including the PCR primers, restriction enzymes and the respectively expression plasmids used for cloning. (XLSX) [file pntd.0008452.s001.xlsx]

## Sheet: Tabelle1
Antigen	Primer forward 5'-3'	Primer reverse 5'-3'	Restriction enzymes	Plasmid	Affinity Tag	Resistance	Supplier of plasmid	Sequencing primers
BPSL2096	ATGGTAGAAGACAAAATGAAGACCGTGGGCGATAAACTCG	ATGGTAGAAGACAAGCGCTCAGCGTCGCGCCGCCGATC	BbsI	pPR-IBA1	C-terminal Strep-tag	Ampicillin	IBA Lifesciences	TAATACGACTCACTATAGGG; TAGTTATTGCTCAGCGGTGG
BPSL2697	ATGGTAGGTCTCAAATGGCAGCTAAAGACGTCGTATTCGG	ATGGTAGGTCTCAGCGCTCATGTCCATGCCCATGCCGCC	BsaI	pPR-IBA1	C-terminal Strep-tag	Ampicillin	IBA Lifesciences	TAATACGACTCACTATAGGG; TAGTTATTGCTCAGCGGTGG
BPSS0477	ATGGTAGGTCTCAAATGGCAGCGAAAGAGATCATTTTCCAC	ATGGTAGGTCTCAGCGCTGAAATCGAAGCCCGGGCCGC	BsaI	pPR-IBA1	C-terminal Strep-tag	Ampicillin	IBA Lifesciences	TAATACGACTCACTATAGGG; TAGTTATTGCTCAGCGGTGG
BPSS1498	ATACCATGGGAATGCTGGCCGGAATATATCT	TAAGGTACCTCAGCCATTCGTCCAGTTT	NcoI, KpnI	pETM-STMUG	N-terminal Strep-tag	Kanamycin	Steinmetz Lab	TAATACGACTCACTATAGG; GCTAGTTATTGCTCAGCGG
