# Supplementary material for: Melioidosis DS rapid test: A standardized serological dipstick assay with increased sensitivity and reliability due to multiplex detection
Source: PLoS Negl Trop Dis. 2020 Jul 13;14(7):e0008452. doi: 10.1371/journal.pntd.0008452 (PMC7416965; doi:10.1371/journal.pntd.0008452)
Supplement: S2 Table — Melioidosis DS assay signal intensities for the four spotted antigens tested with melioidosis positive sera and controls. Signal intensities were obtained by comparison of the respective band intensities to the gold reference card (Senova, Germany). Melioidosis DS assays were evaluated independently by three individuals. Furthermore, a binary representation (positive—“1”/negative—“0”) is shown for each band besides the overall number of positive bands per assay. Finally, the Melioidosis DS assay result is shown, for two conditions: (1) at least one positive band, (2) at least two positive bands. Furthermore, corresponding protein microarray and IHA results for the used sera are included for comparison. Signals of at least two antigens have to be higher than the array threshold of 0.3 for protein microarrays to be considered positive. IHA result lower than 160 were regarded negative. (XLSX) [file pntd.0008452.s002.xlsx]

## Sheet: Assay_conditions
Serum 1:100; Assay control 1:50; Detection antibody 1:50; 10% E.coli Lysate; Volume 50µl; Run Time 10 min

## Sheet: Dipstick_Melioidosis
		Signal intensities obtained by comparison of the respective band intensities to the gold reference card for 3 evaluators (E1, E2, E3)														Binary representation ("Pos" (1)|"Neg" (0)) for each band													Overall number				Assay "Pos" (1)|"Neg" (0)				Assay "Pos" (1)|"Neg" (0)
	Serum	T1 2096			T2 2697			T3 0477			T4 1498					2096			2697			0477			1498				of positive bands				at least one band positive				at least two bands positive
		E1	E2	E3	E1	E2	E3	E1	E2	E3	E1	E2	E3			E1	E2	E3	E1	E2	E3	E1	E2	E3	E1	E2	E3		E1	E2	E3		E1	E2	E3		E1	E2	E3
1	M001	0	3	3	0	0	0	0	0	0	10	9	9		M001_W0	0	1	1	0	0	0	0	0	0	1	1	1		1	2	2		1	1	1		0	1	1
2	M002	5	5	4	0	0	0	0	0	0	10	8	7		M002_W0	1	1	1	0	0	0	0	0	0	1	1	1		2	2	2		1	1	1		1	1	1
3	M003	0	3	3	3	0	0	0	0	0	8	8	7		M003_W0	0	1	1	1	0	0	0	0	0	1	1	1		2	2	2		1	1	1		1	1	1
4	M004	5	4	4	0	0	0	0	0	0	7	6	6		M004_W0	1	1	1	0	0	0	0	0	0	1	1	1		2	2	2		1	1	1		1	1	1
5	M005	3	3	3	0	0	0	4	0	0	7	6	6		M005_W0	1	1	1	0	0	0	1	0	0	1	1	1		3	2	2		1	1	1		1	1	1
6	M006	5	3	3	0	0	0	0	0	0	10	9	10		M006_W0	1	1	1	0	0	0	0	0	0	1	1	1		2	2	2		1	1	1		1	1	1
7	M007	6	0	0	0	0	0	0	0	0	6	5	5		M007_W0	1	0	0	0	0	0	0	0	0	1	1	1		2	1	1		1	1	1		1	0	0
8	M010	7	6	6	0	0	0	0	0	0	10	8	9		M010_W0	1	1	1	0	0	0	0	0	0	1	1	1		2	2	2		1	1	1		1	1	1
9	M011	10	0	0	6	5	4	0	0	0	10	8	8		M011_W0	1	0	0	1	1	1	0	0	0	1	1	1		3	2	2		1	1	1		1	1	1
10	M012	10	4	3	3	0	0	0	0	0	10	8	9		M012_W0	1	1	1	1	0	0	0	0	0	1	1	1		3	2	2		1	1	1		1	1	1
11	M013	4	0	0	0	0	0	0	0	0	4	0	0		M013_W0	1	0	0	0	0	0	0	0	0	1	0	0		2	0	0		1	0	0		1	0	0
12	M014	9	0	0	4	0	0	0	0	0	9	10	9		M014_W0	1	0	0	1	0	0	0	0	0	1	1	1		3	1	1		1	1	1		1	0	0
13	M015	0	0	0	5	5	5	0	0	0	9	7	7		M015_W0	0	0	0	1	1	1	0	0	0	1	1	1		2	2	2		1	1	1		1	1	1
14	M016	0	4	4	8	6	6	0	0	0	0	0	0		M016_W0	0	1	1	1	1	1	0	0	0	0	0	0		1	2	2		1	1	1		0	1	1
15	M017	0	0	0	0	0	0	0	0	0	6	6	6		M017_W0	0	0	0	0	0	0	0	0	0	1	1	1		1	1	1		1	1	1		0	0	0
16	M018	0	0	0	0	0	0	0	0	0	10	10	10		M018_W0	0	0	0	0	0	0	0	0	0	1	1	1		1	1	1		1	1	1		0	0	0
17	M019	10	7	7	0	0	0	0	0	0	6	6	4		M019_W0	1	1	1	0	0	0	0	0	0	1	1	1		2	2	2		1	1	1		1	1	1
18	M021	5	5	4	0	0	0	0	0	0	8	8	7		M021_W0	1	1	1	0	0	0	0	0	0	1	1	1		2	2	2		1	1	1		1	1	1
19	M022	7	7	7	0	0	0	0	0	0	9	9	9		M022_W0	1	1	1	0	0	0	0	0	0	1	1	1		2	2	2		1	1	1		1	1	1
20	M023	0	0	0	0	0	0	0	0	0	7	6	5		M023_W0	0	0	0	0	0	0	0	0	0	1	1	1		1	1	1		1	1	1		0	0	0
21	M024	0	0	0	0	0	0	0	0	0	0	0	0		M024_W0	0	0	0	0	0	0	0	0	0	0	0	0		0	0	0		0	0	0		0	0	0
22	M033	9	9	9	5	5	5	0	0	0	8	8	8		M033_W0	1	1	1	1	1	1	0	0	0	1	1	1		3	3	3		1	1	1		1	1	1
23	M035	8	6	6	4	0	4	0	0	0	10	9	10		M035_W0	1	1	1	1	0	1	0	0	0	1	1	1		3	2	3		1	1	1		1	1	1
24	M043	5	4	5	0	0	0	0	0	0	6	5	5		M043_W0	1	1	1	0	0	0	0	0	0	1	1	1		2	2	2		1	1	1		1	1	1
25	M046	0	0	0	0	0	0	0	0	0	0	0	0		M046_W0	0	0	0	0	0	0	0	0	0	0	0	0		0	0	0		0	0	0		0	0	0
26	M051	7	9	9	5	5	4	0	0	0	9	10	10		M051_W0	1	1	1	1	1	1	0	0	0	1	1	1		3	3	3		1	1	1		1	1	1
27	M052	0	0	0	0	0	0	0	0	0	10	10	10		M052_W0	0	0	0	0	0	0	0	0	0	1	1	1		1	1	1		1	1	1		0	0	0
28	M053	0	0	0	0	0	0	0	0	0	5	5	5		M053_W0	0	0	0	0	0	0	0	0	0	1	1	1		1	1	1		1	1	1		0	0	0
29	M055	0	0	0	0	0	0	0	0	0	9	7	8		M055_W0	0	0	0	0	0	0	0	0	0	1	1	1		1	1	1		1	1	1		0	0	0
30	M057	8	7	9	6	5	6	0	0	0	0	0	0		M057_W0	1	1	1	1	1	1	0	0	0	0	0	0		2	2	2		1	1	1		1	1	1
31	M059	6	5	3	6	6	5	0	0	0	10	7	10		M059_W0	1	1	1	1	1	1	0	0	0	1	1	1		3	3	3		1	1	1		1	1	1
32	M060	8	7	8	8	9	9	5	5	4	9	10	10		M060_W0	1	1	1	1	1	1	1	1	1	1	1	1		4	4	4		1	1	1		1	1	1
33	M061	0	0	0	0	0	0	0	0	0	0	0	0		M061_W0	0	0	0	0	0	0	0	0	0	0	0	0		0	0	0		0	0	0		0	0	0
34	M062	0	0	0	0	0	0	0	0	0	10	9	10		M062_W0	0	0	0	0	0	0	0	0	0	1	1	1		1	1	1		1	1	1		0	0	0
35	M065	0	0	0	0	0	0	0	0	0	8	9	10		M065_W0	0	0	0	0	0	0	0	0	0	1	1	1		1	1	1		1	1	1		0	0	0
36	M066	0	0	0	0	0	0	0	0	0	10	10	10		M066_W0	0	0	0	0	0	0	0	0	0	1	1	1		1	1	1		1	1	1		0	0	0
37	M067	0	0	0	0	0	0	0	0	0	0	0	0		M067_W0	0	0	0	0	0	0	0	0	0	0	0	0		0	0	0		0	0	0		0	0	0
38	M068	3	0	0	0	0	0	0	0	0	7	9	8		M068_W0	1	0	0	0	0	0	0	0	0	1	1	1		2	1	1		1	1	1		1	0	0
39	M069	0	0	0	0	0	0	0	0	0	10	9	10		M069_W0	0	0	0	0	0	0	0	0	0	1	1	1		1	1	1		1	1	1		0	0	0
40	M070	3	7	8	0	0	0	0	0	0	9	8	8		M070_W0	1	1	1	0	0	0	0	0	0	1	1	1		2	2	2		1	1	1		1	1	1
41	M071	0	0	0	0	4	0	0	0	0	8	8	7		M071_W0	0	0	0	0	1	0	0	0	0	1	1	1		1	2	1		1	1	1		0	1	0
42	M072	4	4	0	4	4	0	0	0	0	4	5	0		M072_W0	1	1	0	1	1	0	0	0	0	1	1	0		3	3	0		1	1	0		1	1	0
43	M073	8	7	8	0	0	0	0	0	0	9	10	10		M073_W0	1	1	1	0	0	0	0	0	0	1	1	1		2	2	2		1	1	1		1	1	1
44	M074	8	6	8	0	0	0	0	0	0	10	10	10		M074_W0	1	1	1	0	0	0	0	0	0	1	1	1		2	2	2		1	1	1		1	1	1
45	M075	0	0	0	0	0	0	0	0	0	6	6	4		M075_W0	0	0	0	0	0	0	0	0	0	1	1	1		1	1	1		1	1	1		0	0	0
46	M077	0	0	0	0	0	0	0	0	0	8	7	8		M077_W0	0	0	0	0	0	0	0	0	0	1	1	1		1	1	1		1	1	1		0	0	0
47	M078	4	5	4	0	0	0	0	0	0	8	7	8		M078_W0	1	1	1	0	0	0	0	0	0	1	1	1		2	2	2		1	1	1		1	1	1
48	M079	0	0	0	3	4	0	0	0	0	10	8	9		M079_W0	0	0	0	1	1	0	0	0	0	1	1	1		2	2	1		1	1	1		1	1	0
49	M080	3	0	0	0	0	0	0	0	0	6	6	6		M080_W0	1	0	0	0	0	0	0	0	0	1	1	1		2	1	1		1	1	1		1	0	0
50	M082	0	0	0	0	0	0	0	0	0	4	4	4		M082_W0	0	0	0	0	0	0	0	0	0	1	1	1		1	1	1		1	1	1		0	0	0
51	M083	5	5	4	0	0	0	0	0	0	10	10	10		M083_W0	1	1	1	0	0	0	0	0	0	1	1	1		2	2	2		1	1	1		1	1	1
52	M084	8	6	5	0	0	0	0	0	0	9	8	8		M084_W0	1	1	1	0	0	0	0	0	0	1	1	1		2	2	2		1	1	1		1	1	1
53	M085	0	0	0	8	7	6	0	0	0	0	0	0		M085_W0	0	0	0	1	1	1	0	0	0	0	0	0		1	1	1		1	1	1		0	0	0
54	M086	0	0	0	0	0	0	0	0	0	10	10	10		M086_W0	0	0	0	0	0	0	0	0	0	1	1	1		1	1	1		1	1	1		0	0	0
55	M089	10	8	10	7	6	7	0	0	0	10	8	10		M089_W0	1	1	1	1	1	1	0	0	0	1	1	1		3	3	3		1	1	1		1	1	1
56	M090	6	5	5	4	0	0	0	0	0	6	6	6		M090_W0	1	1	1	1	0	0	0	0	0	1	1	1		3	2	2		1	1	1		1	1	1
57	M091	9	7	7	3	0	0	0	0	0	10	8	8		M091_W0	1	1	1	1	0	0	0	0	0	1	1	1		3	2	2		1	1	1		1	1	1
58	M092	6	5	5	4	4	4	0	0	0	10	8	9		M092_W0	1	1	1	1	1	1	0	0	0	1	1	1		3	3	3		1	1	1		1	1	1
59	M094	4	4	4	0	0	0	0	0	0	7	7	7		M094_W0	1	1	1	0	0	0	0	0	0	1	1	1		2	2	2		1	1	1		1	1	1
60	M095	0	0	0	0	0	0	0	0	0	9	9	8		M095_W0	0	0	0	0	0	0	0	0	0	1	1	1		1	1	1		1	1	1		0	0	0
61	M096	0	0	0	0	0	0	0	0	0	0	0	0		M096_W0	0	0	0	0	0	0	0	0	0	0	0	0		0	0	0		0	0	0		0	0	0
62	M097	0	0	0	0	0	0	0	0	0	6	5	4		M097_W0	0	0	0	0	0	0	0	0	0	1	1	1		1	1	1		1	1	1		0	0	0
63	M098	4	0	0	0	0	0	0	0	0	9	8	8		M098_W0	1	0	0	0	0	0	0	0	0	1	1	1		2	1	1		1	1	1		1	0	0
64	M099	8	7	7	0	0	0	0	0	0	10	9	9		M099_W0	1	1	1	0	0	0	0	0	0	1	1	1		2	2	2		1	1	1		1	1	1
65	M100	7	5	4	0	0	0	0	0	0	8	6	7		M100_W0	1	1	1	0	0	0	0	0	0	1	1	1		2	2	2		1	1	1		1	1	1
66	M101	10	10	9	4	0	0	0	0	0	7	6	6		M101_W0	1	1	1	1	0	0	0	0	0	1	1	1		3	2	2		1	1	1		1	1	1
67	M102	4	5	4	0	0	0	0	0	0	10	10	10		M102_W0	1	1	1	0	0	0	0	0	0	1	1	1		2	2	2		1	1	1		1	1	1
68	M103	9	8	8	0	0	0	0	0	0	9	9	9		M103_W0	1	1	1	0	0	0	0	0	0	1	1	1		2	2	2		1	1	1		1	1	1
69	M104	8	8	7	4	0	0	0	0	0	10	10	10		M104_W0	1	1	1	1	0	0	0	0	0	1	1	1		3	2	2		1	1	1		1	1	1
70	M107	7	6	5	0	0	0	0	0	0	8	7	8		M107_W0	1	1	1	0	0	0	0	0	0	1	1	1		2	2	2		1	1	1		1	1	1
71	M109	8	7	6	0	0	0	0	0	0	10	10	10		M109_W0	1	1	1	0	0	0	0	0	0	1	1	1		2	2	2		1	1	1		1	1	1
72	M110	4	5	0	0	0	0	0	0	0	9	9	8		M110_W0	1	1	0	0	0	0	0	0	0	1	1	1		2	2	1		1	1	1		1	1	0
73	M114	6	5	5	0	0	0	0	0	0	9	10	10		M114_W0	1	1	1	0	0	0	0	0	0	1	1	1		2	2	2		1	1	1		1	1	1
74	M115	0	0	0	0	0	0	0	0	0	8	7	8		M115_W0	0	0	0	0	0	0	0	0	0	1	1	1		1	1	1		1	1	1		0	0	0
75	M125	0	5	0	0	0	0	0	0	0	8	9	9		M125_W0	0	1	0	0	0	0	0	0	0	1	1	1		1	2	1		1	1	1		0	1	0
													Sensitivity/Number of Bands			0.6	0.56	0.52	0.28	0.186667	0.16	0.0266667	0.0133333	0.0133333	0.893333	0.88	0.866667		1.8	1.64	1.56		0.933333	0.92	0.906667		0.64	0.613333	0.546667

## Sheet: Dipstick_Health
		Signal intensities obtained by comparison of the respective band intensities to the gold reference card for 3 evaluators (E1, E2, E3)														Binary representation ("Pos" (1)|"Neg" (0)) for each band													Overall number				Assay "Pos" (1)|"Neg" (0)				Assay "Pos" (1)|"Neg" (0)
	Serum	T1 2096			T2 2697			T3 0477			T4 1498					2096			2697			0477			1498				of positive bands				at least one band positive				at least two bands positive
		E1	E2	E3	E1	E2	E3	E1	E2	E3	E1	E2	E3			E1	E2	E3	E1	E2	E3	E1	E2	E3	E1	E2	E3		E1	E2	E3		E1	E2	E3		E1	E2	c
1	H001	0	0	0	0	0	0	0	0	0	0	0	0		H001	0	0	0	0	0	0	0	0	0	0	0	0		0	0	0		0	0	0		0	0	0
2	H002	0	0	0	0	0	0	0	0	0	0	0	0		H002	0	0	0	0	0	0	0	0	0	0	0	0		0	0	0		0	0	0		0	0	0
3	H003	0	0	0	0	0	0	0	0	0	0	0	0		H003	0	0	0	0	0	0	0	0	0	0	0	0		0	0	0		0	0	0		0	0	0
4	H004	0	0	0	0	0	0	0	0	0	0	0	0		H004	0	0	0	0	0	0	0	0	0	0	0	0		0	0	0		0	0	0		0	0	0
5	H005	0	0	0	0	0	0	0	0	0	0	0	0		H005	0	0	0	0	0	0	0	0	0	0	0	0		0	0	0		0	0	0		0	0	0
6	H006	0	0	0	0	0	0	0	0	0	0	0	0		H006	0	0	0	0	0	0	0	0	0	0	0	0		0	0	0		0	0	0		0	0	0
7	H008	0	0	0	0	0	0	0	0	0	0	0	0		H008	0	0	0	0	0	0	0	0	0	0	0	0		0	0	0		0	0	0		0	0	0
8	H009	0	0	0	0	0	0	0	0	0	0	0	0		H009	0	0	0	0	0	0	0	0	0	0	0	0		0	0	0		0	0	0		0	0	0
9	H010	0	0	0	0	0	0	0	0	0	0	0	0		H010	0	0	0	0	0	0	0	0	0	0	0	0		0	0	0		0	0	0		0	0	0
10	H011	0	0	0	0	0	0	0	0	0	0	0	0		H011	0	0	0	0	0	0	0	0	0	0	0	0		0	0	0		0	0	0		0	0	0
11	H012	0	0	0	0	0	0	0	0	0	0	0	0		H012	0	0	0	0	0	0	0	0	0	0	0	0		0	0	0		0	0	0		0	0	0
12	H013	0	0	0	0	0	0	0	0	0	0	0	0		H013	0	0	0	0	0	0	0	0	0	0	0	0		0	0	0		0	0	0		0	0	0
13	H014	0	0	0	0	0	0	0	0	0	0	0	0		H014	0	0	0	0	0	0	0	0	0	0	0	0		0	0	0		0	0	0		0	0	0
14	H015	0	0	0	0	0	0	0	0	0	0	0	0		H015	0	0	0	0	0	0	0	0	0	0	0	0		0	0	0		0	0	0		0	0	0
15	H016	0	0	0	0	0	0	0	0	0	0	0	0		H016	0	0	0	0	0	0	0	0	0	0	0	0		0	0	0		0	0	0		0	0	0
16	H017	0	0	0	0	0	0	0	0	0	0	0	0		H017	0	0	0	0	0	0	0	0	0	0	0	0		0	0	0		0	0	0		0	0	0
17	H018	0	0	0	0	0	0	0	0	0	0	0	0		H018	0	0	0	0	0	0	0	0	0	0	0	0		0	0	0		0	0	0		0	0	0
18	H019	0	0	0	0	0	0	0	0	0	0	0	0		H019	0	0	0	0	0	0	0	0	0	0	0	0		0	0	0		0	0	0		0	0	0
19	H020	0	0	0	0	0	0	0	0	0	0	0	0		H020	0	0	0	0	0	0	0	0	0	0	0	0		0	0	0		0	0	0		0	0	0
20	H021	0	0	0	0	0	0	0	0	0	0	0	0		H021	0	0	0	0	0	0	0	0	0	0	0	0		0	0	0		0	0	0		0	0	0
21	H022	0	0	0	0	0	0	0	0	0	0	0	0		H022	0	0	0	0	0	0	0	0	0	0	0	0		0	0	0		0	0	0		0	0	0
22	H023	0	0	0	0	0	0	0	0	0	0	0	0		H023	0	0	0	0	0	0	0	0	0	0	0	0		0	0	0		0	0	0		0	0	0
23	H024	0	0	0	0	0	0	0	0	0	0	0	0		H024	0	0	0	0	0	0	0	0	0	0	0	0		0	0	0		0	0	0		0	0	0
24	H025	0	0	0	0	0	0	0	0	0	0	0	0		H025	0	0	0	0	0	0	0	0	0	0	0	0		0	0	0		0	0	0		0	0	0
25	H027	0	0	0	0	0	0	0	0	0	0	0	0		H027	0	0	0	0	0	0	0	0	0	0	0	0		0	0	0		0	0	0		0	0	0
													Specificity/Number of Bands			1	1	1	1	1	1	1	1	1	1	1	1		0	0	0		1	1	1		1	1	1
1	U001	0	0	0	0	0	0	0	0	0	0	0	0		U001	0	0	0	0	0	0	0	0	0	0	0	0		0	0	0		0	0	0		0	0	0
2	U002	0	0	0	0	0	0	0	0	0	0	0	0		U002	0	0	0	0	0	0	0	0	0	0	0	0		0	0	0		0	0	0		0	0	0
3	U003	0	0	0	0	0	0	0	0	0	0	0	0		U003	0	0	0	0	0	0	0	0	0	0	0	0		0	0	0		0	0	0		0	0	0
4	U004	0	0	0	0	0	0	0	0	0	0	0	0		U004	0	0	0	0	0	0	0	0	0	0	0	0		0	0	0		0	0	0		0	0	0
5	U005	0	0	0	0	0	0	0	0	0	0	0	0		U005	0	0	0	0	0	0	0	0	0	0	0	0		0	0	0		0	0	0		0	0	0
6	U006	0	0	0	0	0	0	0	0	0	0	0	0		U006	0	0	0	0	0	0	0	0	0	0	0	0		0	0	0		0	0	0		0	0	0
7	U007	0	0	0	0	0	0	0	0	0	0	0	0		U007	0	0	0	0	0	0	0	0	0	0	0	0		0	0	0		0	0	0		0	0	0
8	U008	0	0	0	0	0	0	0	0	0	0	0	0		U008	0	0	0	0	0	0	0	0	0	0	0	0		0	0	0		0	0	0		0	0	0
9	U009	0	0	0	0	0	0	0	0	0	0	0	0		U009	0	0	0	0	0	0	0	0	0	0	0	0		0	0	0		0	0	0		0	0	0
10	U010	0	0	0	0	0	0	0	0	0	0	0	0		U010	0	0	0	0	0	0	0	0	0	0	0	0		0	0	0		0	0	0		0	0	0
11	U011	0	0	0	0	0	0	0	0	0	0	0	0		U011	0	0	0	0	0	0	0	0	0	0	0	0		0	0	0		0	0	0		0	0	0
12	U012	0	3	3	0	0	0	0	0	0	0	0	0		U012	0	1	1	0	0	0	0	0	0	0	0	0		0	1	1		0	1	1		0	0	0
13	U013	0	0	0	0	0	0	0	0	0	0	0	0		U013	0	0	0	0	0	0	0	0	0	0	0	0		0	0	0		0	0	0		0	0	0
14	U014	0	0	0	0	0	0	0	0	0	0	0	0		U014	0	0	0	0	0	0	0	0	0	0	0	0		0	0	0		0	0	0		0	0	0
15	U015	0	0	0	0	0	0	0	0	0	0	0	0		U015	0	0	0	0	0	0	0	0	0	0	0	0		0	0	0		0	0	0		0	0	0
16	U016	0	0	0	0	0	0	0	0	0	0	0	0		U016	0	0	0	0	0	0	0	0	0	0	0	0		0	0	0		0	0	0		0	0	0
17	U017	0	0	0	0	0	0	0	0	0	0	0	0		U017	0	0	0	0	0	0	0	0	0	0	0	0		0	0	0		0	0	0		0	0	0
18	U018	0	0	0	0	0	0	0	0	0	0	0	0		U018	0	0	0	0	0	0	0	0	0	0	0	0		0	0	0		0	0	0		0	0	0
19	U019	0	0	0	0	0	0	0	0	0	0	0	0		U019	0	0	0	0	0	0	0	0	0	0	0	0		0	0	0		0	0	0		0	0	0
20	U020	0	0	0	0	0	0	0	0	0	0	0	0		U020	0	0	0	0	0	0	0	0	0	0	0	0		0	0	0		0	0	0		0	0	0
21	U021	0	0	0	0	0	0	0	0	0	0	0	0		U021	0	0	0	0	0	0	0	0	0	0	0	0		0	0	0		0	0	0		0	0	0
22	U022	0	0	0	0	0	0	0	0	0	0	0	0		U022	0	0	0	0	0	0	0	0	0	0	0	0		0	0	0		0	0	0		0	0	0
23	U023	0	0	0	0	0	0	0	0	0	0	0	0		U023	0	0	0	0	0	0	0	0	0	0	0	0		0	0	0		0	0	0		0	0	0
24	U024	0	0	0	0	0	0	0	0	0	0	0	0		U024	0	0	0	0	0	0	0	0	0	0	0	0		0	0	0		0	0	0		0	0	0
25	U025	0	0	0	0	0	0	0	0	0	0	0	0		U025	0	0	0	0	0	0	0	0	0	0	0	0		0	0	0		0	0	0		0	0	0
26	U026	0	0	0	0	0	0	0	0	0	0	0	0		U026	0	0	0	0	0	0	0	0	0	0	0	0		0	0	0		0	0	0		0	0	0
27	U027	0	0	0	0	0	0	0	0	0	0	0	0		U027	0	0	0	0	0	0	0	0	0	0	0	0		0	0	0		0	0	0		0	0	0
28	U028	0	0	0	0	0	0	0	0	0	5	5	9		U028	0	0	0	0	0	0	0	0	0	1	1	1		1	1	1		1	1	1		0	0	0
29	U029	0	0	0	0	0	0	0	0	0	0	0	0		U029	0	0	0	0	0	0	0	0	0	0	0	0		0	0	0		0	0	0		0	0	0
30	U030	0	0	0	0	0	0	0	0	0	0	0	0		U030	0	0	0	0	0	0	0	0	0	0	0	0		0	0	0		0	0	0		0	0	0
31	U031	0	0	0	0	0	0	0	0	0	0	0	0		U031	0	0	0	0	0	0	0	0	0	0	0	0		0	0	0		0	0	0		0	0	0
32	U032	0	0	0	0	0	0	0	0	0	0	0	0		U032	0	0	0	0	0	0	0	0	0	0	0	0		0	0	0		0	0	0		0	0	0
33	U033	0	0	0	0	0	0	0	0	0	0	0	0		U033	0	0	0	0	0	0	0	0	0	0	0	0		0	0	0		0	0	0		0	0	0
34	U034	0	0	0	0	0	0	0	0	0	5	0	4		U034	0	0	0	0	0	0	0	0	0	1	0	1		1	0	1		1	0	1		0	0	0
35	U035	0	0	0	0	0	0	0	0	0	0	0	0		U035	0	0	0	0	0	0	0	0	0	0	0	0		0	0	0		0	0	0		0	0	0
36	U036	0	0	0	0	0	0	0	0	0	0	0	0		U036	0	0	0	0	0	0	0	0	0	0	0	0		0	0	0		0	0	0		0	0	0
37	U037	0	0	0	0	0	0	0	0	0	0	0	0		U037	0	0	0	0	0	0	0	0	0	0	0	0		0	0	0		0	0	0		0	0	0
38	U038	0	0	0	0	0	0	0	0	0	0	0	0		U038	0	0	0	0	0	0	0	0	0	0	0	0		0	0	0		0	0	0		0	0	0
39	U039	0	0	0	0	0	0	0	0	0	0	0	0		U039	0	0	0	0	0	0	0	0	0	0	0	0		0	0	0		0	0	0		0	0	0
40	U040	0	0	0	0	0	0	0	0	0	0	0	0		U040	0	0	0	0	0	0	0	0	0	0	0	0		0	0	0		0	0	0		0	0	0
41	U041	0	0	0	0	0	0	0	0	0	0	0	0		U041	0	0	0	0	0	0	0	0	0	0	0	0		0	0	0		0	0	0		0	0	0
42	U042	0	0	0	0	0	0	0	0	0	0	0	0		U042	0	0	0	0	0	0	0	0	0	0	0	0		0	0	0		0	0	0		0	0	0
43	U043	0	0	0	0	0	0	0	0	0	0	0	0		U043	0	0	0	0	0	0	0	0	0	0	0	0		0	0	0		0	0	0		0	0	0
44	U044	0	0	0	0	0	0	0	0	0	0	0	0		U044	0	0	0	0	0	0	0	0	0	0	0	0		0	0	0		0	0	0		0	0	0
45	U045	0	0	0	0	0	0	0	0	0	0	0	0		U045	0	0	0	0	0	0	0	0	0	0	0	0		0	0	0		0	0	0		0	0	0
46	U046	0	0	0	0	0	0	0	0	0	0	0	0		U046	0	0	0	0	0	0	0	0	0	0	0	0		0	0	0		0	0	0		0	0	0
47	U047	0	0	0	0	0	0	0	0	0	0	0	0		U047	0	0	0	0	0	0	0	0	0	0	0	0		0	0	0		0	0	0		0	0	0
48	U048	0	0	0	0	0	0	0	0	0	0	0	0		U048	0	0	0	0	0	0	0	0	0	0	0	0		0	0	0		0	0	0		0	0	0
49	U049	0	0	0	0	0	0	0	0	0	0	0	0		U049	0	0	0	0	0	0	0	0	0	0	0	0		0	0	0		0	0	0		0	0	0
50	U050	0	0	0	0	0	0	0	0	0	0	0	0		U050	0	0	0	0	0	0	0	0	0	0	0	0		0	0	0		0	0	0		0	0	0
													Speceficity/Number of Bands			1	0.98	0.98	1	1	1	1	1	1	0.96	0.98	0.96		0.04	0.04	0.06		0.96	0.96	0.94		1	1	1
1	D001	0	0	0	0	0	0	0	0	0	0	0	0		D001	0	0	0	0	0	0	0	0	0	0	0	0		0	0	0		0	0	0		0	0	0
2	D002	0	0	0	0	0	0	0	0	0	0	0	0		D002	0	0	0	0	0	0	0	0	0	0	0	0		0	0	0		0	0	0		0	0	0
3	D003	0	0	0	0	0	0	0	0	0	0	0	0		D003	0	0	0	0	0	0	0	0	0	0	0	0		0	0	0		0	0	0		0	0	0
4	D004	0	0	0	0	0	0	0	0	0	0	0	0		D004	0	0	0	0	0	0	0	0	0	0	0	0		0	0	0		0	0	0		0	0	0
5	D005	0	0	0	0	0	0	0	0	0	0	0	0		D005	0	0	0	0	0	0	0	0	0	0	0	0		0	0	0		0	0	0		0	0	0
6	D006	0	0	0	0	0	0	0	0	0	0	0	0		D006	0	0	0	0	0	0	0	0	0	0	0	0		0	0	0		0	0	0		0	0	0
7	D007	0	0	0	0	0	0	0	0	0	0	0	0		D007	0	0	0	0	0	0	0	0	0	0	0	0		0	0	0		0	0	0		0	0	0
8	D008	0	0	0	0	0	0	0	0	0	0	0	0		D008	0	0	0	0	0	0	0	0	0	0	0	0		0	0	0		0	0	0		0	0	0
9	D009	0	0	0	0	0	0	0	0	0	0	0	0		D009	0	0	0	0	0	0	0	0	0	0	0	0		0	0	0		0	0	0		0	0	0
10	D010	0	0	0	0	0	0	0	0	0	0	0	0		D010	0	0	0	0	0	0	0	0	0	0	0	0		0	0	0		0	0	0		0	0	0
11	D011	0	0	0	0	0	0	0	0	0	0	0	0		D011	0	0	0	0	0	0	0	0	0	0	0	0		0	0	0		0	0	0		0	0	0
12	D012	0	0	0	0	0	0	0	0	0	0	0	0		D012	0	0	0	0	0	0	0	0	0	0	0	0		0	0	0		0	0	0		0	0	0
13	D013	0	0	0	0	0	0	0	0	0	0	0	0		D013	0	0	0	0	0	0	0	0	0	0	0	0		0	0	0		0	0	0		0	0	0
14	D014	0	0	0	0	0	0	0	0	0	0	0	0		D014	0	0	0	0	0	0	0	0	0	0	0	0		0	0	0		0	0	0		0	0	0
15	D015	0	0	0	0	0	0	0	0	0	0	0	0		D015	0	0	0	0	0	0	0	0	0	0	0	0		0	0	0		0	0	0		0	0	0
16	D016	0	0	0	0	0	0	0	0	0	0	0	0		D016	0	0	0	0	0	0	0	0	0	0	0	0		0	0	0		0	0	0		0	0	0
17	D017	0	0	0	0	0	0	0	0	0	0	0	0		D017	0	0	0	0	0	0	0	0	0	0	0	0		0	0	0		0	0	0		0	0	0
18	D018	0	0	0	0	0	0	0	0	0	0	0	0		D018	0	0	0	0	0	0	0	0	0	0	0	0		0	0	0		0	0	0		0	0	0
19	D019	0	0	0	0	0	0	0	0	0	0	0	0		D019	0	0	0	0	0	0	0	0	0	0	0	0		0	0	0		0	0	0		0	0	0
20	D020	0	0	0	0	0	0	0	0	0	0	0	0		D020	0	0	0	0	0	0	0	0	0	0	0	0		0	0	0		0	0	0		0	0	0
21	D021	0	0	0	0	0	0	0	0	0	0	0	0		D021	0	0	0	0	0	0	0	0	0	0	0	0		0	0	0		0	0	0		0	0	0
22	D022	0	0	0	0	0	0	0	0	0	0	0	0		D022	0	0	0	0	0	0	0	0	0	0	0	0		0	0	0		0	0	0		0	0	0
23	D023	0	0	0	0	0	0	0	0	0	0	0	0		D023	0	0	0	0	0	0	0	0	0	0	0	0		0	0	0		0	0	0		0	0	0
24	D024	0	0	0	0	0	0	0	0	0	0	0	0		D024	0	0	0	0	0	0	0	0	0	0	0	0		0	0	0		0	0	0		0	0	0
25	D025	0	0	0	0	0	0	0	0	0	0	0	0		D025	0	0	0	0	0	0	0	0	0	0	0	0		0	0	0		0	0	0		0	0	0
													Specificity/Number of Bands			1	1	1	1	1	1	1	1	1	1	1	1		0	0	0		1	1	1		1	1	1

## Sheet: Dipstick_Other pathogens
		Signal intensities obtained by comparison of the respective band intensities to the gold reference card for 3 evaluators (E1, E2, E3)														Binary representation ("Pos" (1)|"Neg" (0)) for each band													Overall number				Assay "Pos" (1)|"Neg" (0)				Assay "Pos" (1)|"Neg" (0)
	Serum	T1 2096			T2 2697			T3 0477			T4 1498					2096			2697			0477			1498				of positive bands				at least one band positive				at least two bands positive
		E1	E2	E3	E1	E2	E3	E1	E2	E3	E1	E2	E3			E1	E2	E3	E1	E2	E3	E1	E2	E3	E1	E2	E3		E1	E2	E3		E1	E2	E3		E1	E2	c
1	se00321	0	0	0	0	0	0	0	0	0	0	0	0			0	0	0	0	0	0	0	0	0	0	0	0		0	0	0		0	0	0		0	0	0
2	se02738	0	0	0	0	0	0	0	0	0	0	0	0			0	0	0	0	0	0	0	0	0	0	0	0		0	0	0		0	0	0		0	0	0
3	se02899	0	0	0	0	0	0	0	0	0	0	0	0			0	0	0	0	0	0	0	0	0	0	0	0		0	0	0		0	0	0		0	0	0
4	se02900	0	0	0	0	0	0	0	0	0	0	0	0			0	0	0	0	0	0	0	0	0	0	0	0		0	0	0		0	0	0		0	0	0
5	se03324	0	0	0	0	0	0	0	0	0	0	0	0			0	0	0	0	0	0	0	0	0	0	0	0		0	0	0		0	0	0		0	0	0
6	vi04202	0	0	0	0	0	0	0	0	0	0	0	0			0	0	0	0	0	0	0	0	0	0	0	0		0	0	0		0	0	0		0	0	0
7	vi04205	0	0	0	0	0	0	0	0	0	0	0	0			0	0	0	0	0	0	0	0	0	0	0	0		0	0	0		0	0	0		0	0	0
8	vi04207	0	0	0	0	0	0	0	0	0	0	0	0			0	0	0	0	0	0	0	0	0	0	0	0		0	0	0		0	0	0		0	0	0
9	vi04215	0	0	0	0	0	0	0	0	0	0	0	0			0	0	0	0	0	0	0	0	0	0	0	0		0	0	0		0	0	0		0	0	0
10	vi04493	0	0	0	0	0	0	0	0	0	0	0	0			0	0	0	0	0	0	0	0	0	0	0	0		0	0	0		0	0	0		0	0	0
11	vi04571	0	0	0	0	0	0	0	0	0	0	0	0			0	0	0	0	0	0	0	0	0	0	0	0		0	0	0		0	0	0		0	0	0
12	vi04693	0	0	0	0	0	0	0	0	0	0	0	0			0	0	0	0	0	0	0	0	0	0	0	0		0	0	0		0	0	0		0	0	0
13	vi05148	0	0	0	0	0	0	0	0	0	0	0	0			0	0	0	0	0	0	0	0	0	0	0	0		0	0	0		0	0	0		0	0	0
14	vi05209	0	0	0	0	0	0	0	0	0	0	0	0			0	0	0	0	0	0	0	0	0	0	0	0		0	0	0		0	0	0		0	0	0
15	vi05397	0	0	0	0	0	0	0	0	0	0	0	0			0	0	0	0	0	0	0	0	0	0	0	0		0	0	0		0	0	0		0	0	0
16	vi05431	0	0	0	0	0	0	0	0	0	0	0	0			0	0	0	0	0	0	0	0	0	0	0	0		0	0	0		0	0	0		0	0	0
17	vi05448	0	0	0	0	0	0	0	0	0	0	0	0			0	0	0	0	0	0	0	0	0	0	0	0		0	0	0		0	0	0		0	0	0
18	vi05835	0	0	0	0	0	0	0	0	0	0	0	0			0	0	0	0	0	0	0	0	0	0	0	0		0	0	0		0	0	0		0	0	0
19	vi05904	0	0	0	0	0	0	0	0	0	0	0	0			0	0	0	0	0	0	0	0	0	0	0	0		0	0	0		0	0	0		0	0	0
20	vi06260	0	0	0	0	0	0	0	0	0	0	0	0			0	0	0	0	0	0	0	0	0	0	0	0		0	0	0		0	0	0		0	0	0
21	vi06261	0	0	0	0	0	0	0	0	0	0	0	0			0	0	0	0	0	0	0	0	0	0	0	0		0	0	0		0	0	0		0	0	0
22	vi06759	0	0	0	0	0	0	0	0	0	0	0	0			0	0	0	0	0	0	0	0	0	0	0	0		0	0	0		0	0	0		0	0	0
23	vi06805	0	0	0	0	0	0	0	0	0	0	0	0			0	0	0	0	0	0	0	0	0	0	0	0		0	0	0		0	0	0		0	0	0
24	vi06850	0	0	0	0	0	0	0	0	0	0	0	0			0	0	0	0	0	0	0	0	0	0	0	0		0	0	0		0	0	0		0	0	0
25	vi06896	0	0	0	0	0	0	0	0	0	0	0	0			0	0	0	0	0	0	0	0	0	0	0	0		0	0	0		0	0	0		0	0	0
26	vi06952	0	0	0	0	0	0	0	0	0	0	0	0			0	0	0	0	0	0	0	0	0	0	0	0		0	0	0		0	0	0		0	0	0
27	vi07263	0	0	0	0	0	0	0	0	0	0	0	0			0	0	0	0	0	0	0	0	0	0	0	0		0	0	0		0	0	0		0	0	0
28	vi08079	0	0	0	0	0	0	0	0	0	0	0	0			0	0	0	0	0	0	0	0	0	0	0	0		0	0	0		0	0	0		0	0	0
29	vi08166	0	0	0	0	0	0	0	0	0	0	0	0			0	0	0	0	0	0	0	0	0	0	0	0		0	0	0		0	0	0		0	0	0
30	vi08167	0	0	0	0	0	0	0	0	0	0	0	0			0	0	0	0	0	0	0	0	0	0	0	0		0	0	0		0	0	0		0	0	0
31	vi08776	0	0	0	0	0	0	0	0	0	0	0	0			0	0	0	0	0	0	0	0	0	0	0	0		0	0	0		0	0	0		0	0	0
32	vi08957	0	0	0	0	0	0	0	0	0	0	0	0			0	0	0	0	0	0	0	0	0	0	0	0		0	0	0		0	0	0		0	0	0
33	vi09464	0	0	0	0	0	0	0	0	0	0	0	0			0	0	0	0	0	0	0	0	0	0	0	0		0	0	0		0	0	0		0	0	0
34	vi09471	0	0	0	0	0	0	0	0	0	0	0	0			0	0	0	0	0	0	0	0	0	0	0	0		0	0	0		0	0	0		0	0	0
35	vi09488	0	0	0	0	0	0	0	0	0	0	0	0			0	0	0	0	0	0	0	0	0	0	0	0		0	0	0		0	0	0		0	0	0
36	vi09760	0	0	0	0	0	0	0	0	0	0	0	0			0	0	0	0	0	0	0	0	0	0	0	0		0	0	0		0	0	0		0	0	0
37	vi09761	0	0	0	0	0	0	0	0	0	0	0	0			0	0	0	0	0	0	0	0	0	0	0	0		0	0	0		0	0	0		0	0	0
38	vi09930	0	0	0	0	0	0	0	0	0	0	0	0			0	0	0	0	0	0	0	0	0	0	0	0		0	0	0		0	0	0		0	0	0
39	vi10101	0	0	0	0	0	0	0	0	0	0	0	0			0	0	0	0	0	0	0	0	0	0	0	0		0	0	0		0	0	0		0	0	0
40	vi10105	0	0	0	0	0	0	0	0	0	0	0	0			0	0	0	0	0	0	0	0	0	0	0	0		0	0	0		0	0	0		0	0	0
41	vi10107	0	0	0	0	0	0	0	0	0	0	0	0			0	0	0	0	0	0	0	0	0	0	0	0		0	0	0		0	0	0		0	0	0
42	vi10225	0	0	0	0	0	0	0	0	0	0	0	0			0	0	0	0	0	0	0	0	0	0	0	0		0	0	0		0	0	0		0	0	0
43	vi10228	0	0	0	0	0	0	0	0	0	0	0	0			0	0	0	0	0	0	0	0	0	0	0	0		0	0	0		0	0	0		0	0	0
44	vi10292	0	0	0	0	0	0	0	0	0	0	0	0			0	0	0	0	0	0	0	0	0	0	0	0		0	0	0		0	0	0		0	0	0
45	vi10338	0	0	0	0	0	0	0	0	0	0	0	0			0	0	0	0	0	0	0	0	0	0	0	0		0	0	0		0	0	0		0	0	0
46	vi10416	0	0	0	0	0	0	0	0	0	0	0	0			0	0	0	0	0	0	0	0	0	0	0	0		0	0	0		0	0	0		0	0	0
47	vi10433	0	0	0	0	0	0	0	0	0	0	0	0			0	0	0	0	0	0	0	0	0	0	0	0		0	0	0		0	0	0		0	0	0
48	vi10655	0	0	0	0	0	0	0	0	0	0	0	0			0	0	0	0	0	0	0	0	0	0	0	0		0	0	0		0	0	0		0	0	0
49	vi10709	0	0	0	0	0	0	0	0	0	0	0	0			0	0	0	0	0	0	0	0	0	0	0	0		0	0	0		0	0	0		0	0	0
50	vi11024	0	0	0	0	0	0	0	0	0	0	0	0			0	0	0	0	0	0	0	0	0	0	0	0		0	0	0		0	0	0		0	0	0
51	vi11036	0	0	0	0	0	0	0	0	0	0	0	0			0	0	0	0	0	0	0	0	0	0	0	0		0	0	0		0	0	0		0	0	0
52	vi11319	0	0	0	0	0	0	0	0	0	0	0	0			0	0	0	0	0	0	0	0	0	0	0	0		0	0	0		0	0	0		0	0	0
53	vi11743	0	0	0	0	0	0	0	0	0	0	0	0			0	0	0	0	0	0	0	0	0	0	0	0		0	0	0		0	0	0		0	0	0
54	vi12058	0	0	0	0	0	0	0	0	0	0	0	0			0	0	0	0	0	0	0	0	0	0	0	0		0	0	0		0	0	0		0	0	0
55	vi12232	0	0	0	0	0	0	0	0	0	0	0	0			0	0	0	0	0	0	0	0	0	0	0	0		0	0	0		0	0	0		0	0	0
56	vi12274	0	0	0	0	0	0	0	0	0	0	0	0			0	0	0	0	0	0	0	0	0	0	0	0		0	0	0		0	0	0		0	0	0
57	vi12276	0	0	0	0	0	0	0	0	0	0	0	0			0	0	0	0	0	0	0	0	0	0	0	0		0	0	0		0	0	0		0	0	0
58	vi12325	0	0	0	0	0	0	0	0	0	0	0	0			0	0	0	0	0	0	0	0	0	0	0	0		0	0	0		0	0	0		0	0	0
59	vi12426	0	0	0	0	0	0	0	0	0	0	0	0			0	0	0	0	0	0	0	0	0	0	0	0		0	0	0		0	0	0		0	0	0
60	vi12566	0	0	0	0	0	0	0	0	0	0	0	0			0	0	0	0	0	0	0	0	0	0	0	0		0	0	0		0	0	0		0	0	0
													Speceficity/Number of Bands			1	1	1	1	1	1	1	1	1	1	1	1		0	0	0		1	1	1		1	1	1

## Sheet: IHA_array_results_melioidosis
	0	indicates a negative result			1	indicates a positive result
	Serum	Array			Serum	IHA Titer	IHA pos
	M001	1			M001	160	1
	M002	1			M002	320	1
	M003	1			M003	80	0
	M004	1			M004	320	1
	M005	1			M005	1280	1
	M006	1			M006	1280	1
	M007	0			M007	160	1
	M010	1			M010	640	1
	M011	1			M011	10	0
	M012	1			M012	80	0
	M013	1			M013	10	0
	M014	1			M014	2560	1
	M015	1			M015	80	0
	M016	1			M016	2560	1
	M017	1			M017	160	1
	M018	1			M018	10	0
	M019	1			M019	320	1
	M021	1			M021	80	0
	M022	1			M022	320	1
	M023	1			M023	320	1
	M024	0			M024	10	0
	M033	1			M033	640	1
	M035	1			M035	640	1
	M043	1			M043	320	1
	M046	0			M046	10	0
	M051	1			M051	320	1
	M052	1			M052	80	0
	M053	0			M053	160	1
	M055	1			M055	320	1
	M057	1			M057	160	1
	M059	1			M059	10	0
	M060	1			M060	640	1
	M061	0			M061	10	0
	M062	1			M062	2560	1
	M065	0			M065	320	1
	M066	1			M066	160	1
	M067	0			M067	640	1
	M068	0			M068	10	0
	M069	1			M069	1280	1
	M070	1			M070	1280	1
	M071	1			M071	640	1
	M072	1			M072	320	1
	M073	1			M073	1280	1
	M074	1			M074	640	1
	M075	0			M075	80	0
	M077	1			M077	10	0
	M078	1			M078	80	0
	M079	1			M079	80	0
	M080	1			M080	320	1
	M082	1			M082	10	0
	M083	1			M083	5120	1
	M084	1			M084	10	0
	M085	1			M085	160	1
	M086	1			M086	80	0
	M089	1			M089	10240	1
	M090	1			M090	320	1
	M091	1			M091	10	0
	M092	1			M092	1280	1
	M094	1			M094	80	0
	M095	1			M095	10	0
	M096	1			M096	80	0
	M097	1			M097	160	1
	M098	0			M098	160	1
	M099	1			M099	20	0
	M100	1			M100	320	1
	M101	1			M101	2560	1
	M102	1			M102	10	0
	M103	1			M103	10	0
	M104	1			M104	80	0
	M107	1			M107	10	0
	M109	1			M109	10240	1
	M110	1			M110	80	0
	M114	1			M114	20	0
	M115	1			M115	160	1
	M125	1			M125	10	0

## Sheet: IHA_array_results_controls
	0	indicates a negative result			1	indicates a positive result
Serum	Array			Serum	IHA Titer	IHA pos
U001	0			U001	10	0
U002	0			U002	10	0
U003	0			U003	40	0
U004	0			U004	10	0
U005	0			U005	10	0
U006	0			U006	10	0
U007	0			U007	10	0
U008	0			U008	20	0
U009	0			U009	10	0
U010	0			U010	10	0
U011	0			U011	10	0
U012	0			U012	5120	1
U013	0			U013	80	0
U014	0			U014	10	0
U015	0			U015	10	0
U016	0			U016	10	0
U017	0			U017	10	0
U018	0			U018	10	0
U019	0			U019	80	0
U020	0			U020	10	0
U021	0			U021	10	0
U022	0			U022	10	0
U023	0			U023	10	0
U024	0			U024	10	0
U025	0			U025	10	0
U026	0			U026	10	0
U027	0			U027	10	0
U028	0			U028	320	1
U029	0			U029	10	0
U030	0			U030	10	0
U031	0			U031	10	0
U032	0			U032	10	0
U033	1			U033	10	0
U034	0			U034	320	1
U035	0			U035	40	0
U036	0			U036	10	0
U037	0			U037	10	0
U038	0			U038	10	0
U039	0			U039	10	0
U040	0			U040	10	0
U041	1			U041	10	0
U042	0			U042	10	0
U043	0			U043	10	0
U044	0			U044	10	0
U045	0			U045	10	0
U046	1			U046	10	0
U047	0			U047	10	0
U048	0			U048	10	0
U049	0			U049	10	0
U050	0			U050	10	0
H001	0			H001	10	0
H002	0			H002	10	0
H003	0			H003	10	0
H004	0			H004	10	0
H005	0			H005	10	0
H006	0			H006	10	0
H008	0			H008	10	0
H009	0			H009	10	0
H010	0			H010	10	0
H011	0			H011	10	0
H012	0			H012	10	0
H013	0			H013	10	0
H014	0			H014	10	0
H015	0			H015	10	0
H016	0			H016	10	0
H017	0			H017	10	0
H018	0			H018	20	0
H019	0			H019	10	0
H020	0			H020	10	0
H021	0			H021	10	0
H022	0			H022	10	0
H023	0			H023	10	0
H024	0			H024	10	0
H025	0			H025	10	0
H027	0			H027	10	0
D001	0			D001	10	0
D002	0			D002	10	0
D003	0			D003	10	0
D004	0			D004	10	0
D005	0			D005	10	0
D006	0			D006	10	0
D007	0			D007	10	0
D008	0			D008	10	0
D009	0			D009	10	0
D010	0			D010	10	0
D011	0			D011	10	0
D012	0			D012	10	0
D013	0			D013	10	0
D014	0			D014	20	0
D015	0			D015	10	0
D016	0			D016	80	0
D017	0			D017	10	0
D018	0			D018	10	0
D019	0			D019	40	0
D020	0			D020	80	0
D021	0			D021	320	1
D022	0			D022	10	0
D023	0			D023	10	0
D024	0			D024	10	0
D025	0			D025	10	0
se00321	0			se00321	not tested
se02738	0			se02738	not tested
se02899	0			se02899	not tested
se02900	0			se02900	not tested
se03324	0			se03324	not tested
vi04202	1			vi04202	not tested
vi04205	0			vi04205	not tested
vi04207	0			vi04207	not tested
vi04215	0			vi04215	not tested
vi04493	0			vi04493	not tested
vi04571	0			vi04571	not tested
vi04693	1			vi04693	not tested
vi05148	0			vi05148	not tested
vi05209	0			vi05209	not tested
vi05397	0			vi05397	not tested
vi05431	0			vi05431	not tested
vi05448	1			vi05448	not tested
vi05835	0			vi05835	not tested
vi05904	1			vi05904	not tested
vi06260	0			vi06260	not tested
vi06261	1			vi06261	not tested
vi06759	0			vi06759	not tested
vi06805	0			vi06805	not tested
vi06850	1			vi06850	not tested
vi06896	0			vi06896	not tested
vi06952	0			vi06952	not tested
vi07263	0			vi07263	not tested
vi08079	0			vi08079	not tested
vi08166	0			vi08166	not tested
vi08167	0			vi08167	not tested
vi08776	0			vi08776	not tested
vi08957	0			vi08957	not tested
vi09464	0			vi09464	not tested
vi09471	1			vi09471	not tested
vi09488	0			vi09488	not tested
vi09760	0			vi09760	not tested
vi09761	1			vi09761	not tested
vi09930	0			vi09930	not tested
vi10101	0			vi10101	not tested
vi10105	0			vi10105	not tested
vi10107	0			vi10107	not tested
vi10225	0			vi10225	not tested
vi10228	0			vi10228	not tested
vi10292	0			vi10292	not tested
vi10338	0			vi10338	not tested
vi10416	0			vi10416	not tested
vi10433	0			vi10433	not tested
vi10655	0			vi10655	not tested
vi10709	0			vi10709	not tested
vi11024	0			vi11024	not tested
vi11036	0			vi11036	not tested
vi11319	0			vi11319	not tested
vi11743	0			vi11743	not tested
vi12058	0			vi12058	not tested
vi12232	0			vi12232	not tested
vi12274	0			vi12274	not tested
vi12276	0			vi12276	not tested
vi12325	0			vi12325	not tested
vi12426	0			vi12426	not tested
vi12566	0			vi12566	not tested

## Sheet: Figure 3
(A)		Melioidosis
Melioidosis DS	E1	1	1	1	1	1	1	1	1	1	1	1	1	1	1	1	1	1	1	1	1	0	1	1	1	0	1	1	1	1	1	1	1	0	1	1	1	0	1	1	1	1	1	1	1	1	1	1	1
	E2	1	1	1	1	1	1	1	1	1	1	0	1	1	1	1	1	1	1	1	1	0	1	1	1	0	1	1	1	1	1	1	1	0	1	1	1	0	1	1	1	1	1	1	1	1	1	1	1
	E3	1	1	1	1	1	1	1	1	1	1	0	1	1	1	1	1	1	1	1	1	0	1	1	1	0	1	1	1	1	1	1	1	0	1	1	1	0	1	1	1	1	0	1	1	1	1	1	1
(B)		Melioidosis
T1 2096	E1	0	5	0	5	3	5	6	7	10	10	4	9	0	0	0	0	10	5	7	0	0	9	8	5	0	7	0	0	0	8	6	8	0	0	0	0	0	3	0	3	0	4	8	8	0	0	4	0
	E2	3	5	3	4	3	3	0	6	0	4	0	0	0	4	0	0	7	5	7	0	0	9	6	4	0	9	0	0	0	7	5	7	0	0	0	0	0	0	0	7	0	4	7	6	0	0	5	0
	E3	3	4	3	4	3	3	0	6	0	3	0	0	0	4	0	0	7	4	7	0	0	9	6	5	0	9	0	0	0	9	3	8	0	0	0	0	0	0	0	8	0	0	8	8	0	0	4	0
T2 2697	E1	0	0	3	0	0	0	0	0	6	3	0	4	5	8	0	0	0	0	0	0	0	5	4	0	0	5	0	0	0	6	6	8	0	0	0	0	0	0	0	0	0	4	0	0	0	0	0	3
	E2	0	0	0	0	0	0	0	0	5	0	0	0	5	6	0	0	0	0	0	0	0	5	0	0	0	5	0	0	0	5	6	9	0	0	0	0	0	0	0	0	4	4	0	0	0	0	0	4
	E3	0	0	0	0	0	0	0	0	4	0	0	0	5	6	0	0	0	0	0	0	0	5	4	0	0	4	0	0	0	6	5	9	0	0	0	0	0	0	0	0	0	0	0	0	0	0	0	0
T3 0477	E1	0	0	0	0	4	0	0	0	0	0	0	0	0	0	0	0	0	0	0	0	0	0	0	0	0	0	0	0	0	0	0	5	0	0	0	0	0	0	0	0	0	0	0	0	0	0	0	0
	E2	0	0	0	0	0	0	0	0	0	0	0	0	0	0	0	0	0	0	0	0	0	0	0	0	0	0	0	0	0	0	0	5	0	0	0	0	0	0	0	0	0	0	0	0	0	0	0	0
	E3	0	0	0	0	0	0	0	0	0	0	0	0	0	0	0	0	0	0	0	0	0	0	0	0	0	0	0	0	0	0	0	4	0	0	0	0	0	0	0	0	0	0	0	0	0	0	0	0
T4 1498	E1	10	10	8	7	7	10	6	10	10	10	4	9	9	0	6	10	6	8	9	7	0	8	10	6	0	9	10	5	9	0	10	9	0	10	8	10	0	7	10	9	8	4	9	10	6	8	8	10
	E2	9	8	8	6	6	9	5	8	8	8	0	10	7	0	6	10	6	8	9	6	0	8	9	5	0	10	10	5	7	0	7	10	0	9	9	10	0	9	9	8	8	5	10	10	6	7	7	8
	E3	9	7	7	6	6	10	5	9	8	9	0	9	7	0	6	10	4	7	9	5	0	8	10	5	0	10	10	5	8	0	10	10	0	10	10	10	0	8	10	8	7	0	10	10	4	8	8	9
		Melioidosis
T1 2096	E1	0	5	0	5	3	5	6	7	10	10	4	9	0	0	0	0	10	5	7	0	0	9	8	5	0	7	0	0	0	8	6	8	0	0	0	0	0	3	0	3	0	4	8	8	0	0	4	0
	E2	3	5	3	4	3	3	0	6	0	4	0	0	0	4	0	0	7	5	7	0	0	9	6	4	0	9	0	0	0	7	5	7	0	0	0	0	0	0	0	7	0	4	7	6	0	0	5	0
	E3	3	4	3	4	3	3	0	6	0	3	0	0	0	4	0	0	7	4	7	0	0	9	6	5	0	9	0	0	0	9	3	8	0	0	0	0	0	0	0	8	0	0	8	8	0	0	4	0
T2 2697	E1	0	0	3	0	0	0	0	0	6	3	0	4	5	8	0	0	0	0	0	0	0	5	4	0	0	5	0	0	0	6	6	8	0	0	0	0	0	0	0	0	0	4	0	0	0	0	0	3
	E2	0	0	0	0	0	0	0	0	5	0	0	0	5	6	0	0	0	0	0	0	0	5	0	0	0	5	0	0	0	5	6	9	0	0	0	0	0	0	0	0	4	4	0	0	0	0	0	4
	E3	0	0	0	0	0	0	0	0	4	0	0	0	5	6	0	0	0	0	0	0	0	5	4	0	0	4	0	0	0	6	5	9	0	0	0	0	0	0	0	0	0	0	0	0	0	0	0	0
T3 0477	E1	0	0	0	0	4	0	0	0	0	0	0	0	0	0	0	0	0	0	0	0	0	0	0	0	0	0	0	0	0	0	0	5	0	0	0	0	0	0	0	0	0	0	0	0	0	0	0	0
	E2	0	0	0	0	0	0	0	0	0	0	0	0	0	0	0	0	0	0	0	0	0	0	0	0	0	0	0	0	0	0	0	5	0	0	0	0	0	0	0	0	0	0	0	0	0	0	0	0
	E3	0	0	0	0	0	0	0	0	0	0	0	0	0	0	0	0	0	0	0	0	0	0	0	0	0	0	0	0	0	0	0	4	0	0	0	0	0	0	0	0	0	0	0	0	0	0	0	0
T4 1498	E1	10	10	8	7	7	10	6	10	10	10	4	9	9	0	6	10	6	8	9	7	0	8	10	6	0	9	10	5	9	0	10	9	0	10	8	10	0	7	10	9	8	4	9	10	6	8	8	10
	E2	9	8	8	6	6	9	5	8	8	8	0	10	7	0	6	10	6	8	9	6	0	8	9	5	0	10	10	5	7	0	7	10	0	9	9	10	0	9	9	8	8	5	10	10	6	7	7	8
	E3	9	7	7	6	6	10	5	9	8	9	0	9	7	0	6	10	4	7	9	5	0	8	10	5	0	10	10	5	8	0	10	10	0	10	10	10	0	8	10	8	7	0	10	10	4	8	8	9
[truncated: 187 more columns]

## Sheet: Figure 3 v2
(A)			Melioidosis
	Melioidosis DS	E1	1	1	1	1	1	1	1	1	1	1	1	1	1	1	1	1	1	1	1	1	0	1	1	1	0	1	1	1	1	1	1	1	0	1	1	1	0	1	1	1	1	1	1	1	1	1	1
		E2	1	1	1	1	1	1	1	1	1	1	0	1	1	1	1	1	1	1	1	1	0	1	1	1	0	1	1	1	1	1	1	1	0	1	1	1	0	1	1	1	1	1	1	1	1	1	1
		E3	1	1	1	1	1	1	1	1	1	1	0	1	1	1	1	1	1	1	1	1	0	1	1	1	0	1	1	1	1	1	1	1	0	1	1	1	0	1	1	1	1	0	1	1	1	1	1
(B)	T1 2096	E1	0	5	0	5	3	5	6	7	10	10	4	9	0	0	0	0	10	5	7	0	0	9	8	5	0	7	0	0	0	8	6	8	0	0	0	0	0	3	0	3	0	4	8	8	0	0	4
		E2	3	5	3	4	3	3	0	6	0	4	0	0	0	4	0	0	7	5	7	0	0	9	6	4	0	9	0	0	0	7	5	7	0	0	0	0	0	0	0	7	0	4	7	6	0	0	5
		E3	3	4	3	4	3	3	0	6	0	3	0	0	0	4	0	0	7	4	7	0	0	9	6	5	0	9	0	0	0	9	3	8	0	0	0	0	0	0	0	8	0	0	8	8	0	0	4
	T2 2697	E1	0	0	3	0	0	0	0	0	6	3	0	4	5	8	0	0	0	0	0	0	0	5	4	0	0	5	0	0	0	6	6	8	0	0	0	0	0	0	0	0	0	4	0	0	0	0	0
		E2	0	0	0	0	0	0	0	0	5	0	0	0	5	6	0	0	0	0	0	0	0	5	0	0	0	5	0	0	0	5	6	9	0	0	0	0	0	0	0	0	4	4	0	0	0	0	0
		E3	0	0	0	0	0	0	0	0	4	0	0	0	5	6	0	0	0	0	0	0	0	5	4	0	0	4	0	0	0	6	5	9	0	0	0	0	0	0	0	0	0	0	0	0	0	0	0
	T3 0477	E1	0	0	0	0	4	0	0	0	0	0	0	0	0	0	0	0	0	0	0	0	0	0	0	0	0	0	0	0	0	0	0	5	0	0	0	0	0	0	0	0	0	0	0	0	0	0	0
		E2	0	0	0	0	0	0	0	0	0	0	0	0	0	0	0	0	0	0	0	0	0	0	0	0	0	0	0	0	0	0	0	5	0	0	0	0	0	0	0	0	0	0	0	0	0	0	0
		E3	0	0	0	0	0	0	0	0	0	0	0	0	0	0	0	0	0	0	0	0	0	0	0	0	0	0	0	0	0	0	0	4	0	0	0	0	0	0	0	0	0	0	0	0	0	0	0
	T4 1498	E1	10	10	8	7	7	10	6	10	10	10	4	9	9	0	6	10	6	8	9	7	0	8	10	6	0	9	10	5	9	0	10	9	0	10	8	10	0	7	10	9	8	4	9	10	6	8	8
		E2	9	8	8	6	6	9	5	8	8	8	0	10	7	0	6	10	6	8	9	6	0	8	9	5	0	10	10	5	7	0	7	10	0	9	9	10	0	9	9	8	8	5	10	10	6	7	7
		E3	9	7	7	6	6	10	5	9	8	9	0	9	7	0	6	10	4	7	9	5	0	8	10	5	0	10	10	5	8	0	10	10	0	10	10	10	0	8	10	8	7	0	10	10	4	8	8
			Melioidosis
	T1 2096	E1	0	5	0	5	3	5	6	7	10	10	4	9	0	0	0	0	10	5	7	0	0	9	8	5	0	7	0	0	0	8	6	8	0	0	0	0	0	3	0	3	0	4	8	8	0	0	4
		E2	3	5	3	4	3	3	0	6	0	4	0	0	0	4	0	0	7	5	7	0	0	9	6	4	0	9	0	0	0	7	5	7	0	0	0	0	0	0	0	7	0	4	7	6	0	0	5
		E3	3	4	3	4	3	3	0	6	0	3	0	0	0	4	0	0	7	4	7	0	0	9	6	5	0	9	0	0	0	9	3	8	0	0	0	0	0	0	0	8	0	0	8	8	0	0	4
	T2 2697	E1	0	0	3	0	0	0	0	0	6	3	0	4	5	8	0	0	0	0	0	0	0	5	4	0	0	5	0	0	0	6	6	8	0	0	0	0	0	0	0	0	0	4	0	0	0	0	0
		E2	0	0	0	0	0	0	0	0	5	0	0	0	5	6	0	0	0	0	0	0	0	5	0	0	0	5	0	0	0	5	6	9	0	0	0	0	0	0	0	0	4	4	0	0	0	0	0
		E3	0	0	0	0	0	0	0	0	4	0	0	0	5	6	0	0	0	0	0	0	0	5	4	0	0	4	0	0	0	6	5	9	0	0	0	0	0	0	0	0	0	0	0	0	0	0	0
	T3 0477	E1	0	0	0	0	4	0	0	0	0	0	0	0	0	0	0	0	0	0	0	0	0	0	0	0	0	0	0	0	0	0	0	5	0	0	0	0	0	0	0	0	0	0	0	0	0	0	0
		E2	0	0	0	0	0	0	0	0	0	0	0	0	0	0	0	0	0	0	0	0	0	0	0	0	0	0	0	0	0	0	0	5	0	0	0	0	0	0	0	0	0	0	0	0	0	0	0
		E3	0	0	0	0	0	0	0	0	0	0	0	0	0	0	0	0	0	0	0	0	0	0	0	0	0	0	0	0	0	0	0	4	0	0	0	0	0	0	0	0	0	0	0	0	0	0	0
	T4 1498	E1	10	10	8	7	7	10	6	10	10	10	4	9	9	0	6	10	6	8	9	7	0	8	10	6	0	9	10	5	9	0	10	9	0	10	8	10	0	7	10	9	8	4	9	10	6	8	8
		E2	9	8	8	6	6	9	5	8	8	8	0	10	7	0	6	10	6	8	9	6	0	8	9	5	0	10	10	5	7	0	7	10	0	9	9	10	0	9	9	8	8	5	10	10	6	7	7
		E3	9	7	7	6	6	10	5	9	8	9	0	9	7	0	6	10	4	7	9	5	0	8	10	5	0	10	10	5	8	0	10	10	0	10	10	10	0	8	10	8	7	0	10	10	4	8	8
[truncated: 189 more columns]
