# Supplementary material for: Melioidosis DS rapid test: A standardized serological dipstick assay with increased sensitivity and reliability due to multiplex detection
Source: PLoS Negl Trop Dis. 2020 Jul 13;14(7):e0008452. doi: 10.1371/journal.pntd.0008452 (PMC7416965; doi:10.1371/journal.pntd.0008452)
Supplement: S3 Table — (A) Melioidosis positive samples compared to healthy controls. (B) Melioidosis positive sera compared to bacteremia/fungemia positive samples. p values < 0.05 were considered significantly different between the respective groups. Non-significant differences are indicated by red font color. (XLSX) [file pntd.0008452.s003.xlsx]

## Sheet: Tabelle1
(A) Melioidosis to Healthy
				Melioidosis to Healthy
Antigen	Evaluator 1	Evaluator 2	Evaluator 3
2096	< 0.001	< 0.001	< 0.001
2697	< 0.001	< 0.001	< 0.001
0477	0.182	0.429	0.429
1498	< 0.001	< 0.001	< 0.001
(B) Melioidosis to Bacteremia/Fungemia
Antigen	Evaluator 1	Evaluator 2	Evaluator 3
2096	< 0.001	< 0.001	< 0.001
2697	< 0.001	< 0.001	0.001
0477	0.502	1.000	1.000
1498	< 0.001	< 0.001	< 0.001
Results of the Fisher's Exact Test carried out for the four dipstick assay B. pseudomallei antigens and for all three evaluators. (A) Melioidosis positive samples compared to healthy controls. (B) Melioidosis positive sera compared to bacteremia/fungemia positive samples. p values < 0.05 were considered significantly different between the respective groups. Non-significant differences are indicat…
