# Supplementary material for: Melioidosis DS rapid test: A standardized serological dipstick assay with increased sensitivity and reliability due to multiplex detection
Source: PLoS Negl Trop Dis. 2020 Jul 13;14(7):e0008452. doi: 10.1371/journal.pntd.0008452 (PMC7416965; doi:10.1371/journal.pntd.0008452)
Supplement: S4 Table — Melioidosis DS tests were analyzed by three evaluators (E1 –E3). The sample collection consisted of 75 melioidosis positive sera from Ubon Ratchantani, Thailand, 100 healthy controls from Bangkok and Ubon Ratchantani, Thailand and 60 German patient sera suffering from bacteremia or fungemia. Confidence intervals (C.I.) for sensitivities and specificities are Jeffreys intervals. (XLSX) [file pntd.0008452.s004.xlsx]

## Sheet: Tabelle1
	E1		E2		E3
	Value	C.I.	Value	C.I.	Value	C.I.
Sensitivity	93.3%	86.0% to 97.4%	92.00%	84.3% to 96.6%	90.7%	82.5% to 95.7%
Specificity healthy	98.00 %	93.7% to 99.6%	98.00 %	93.7% to 99.6%	97.00 %	92.2% to 99.1%
Specificity bacteremia/fungemia	100.00 %	95.9% to 100.00%	100.00 %	95.9% to 100.00%	100.00 %	95.9% to 100.00%
Melioidosis DS sensitivities and specificities broken down according to evaluator. Melioidosis DS tests were analyzed by three evaluators (E1 – E3). The sample collection consisted of 75 melioidosis positive sera from Ubon Ratchantani, Thailand, 100 healthy controls from Bangkok and Ubon Ratchantani, Thailand and 60 German patient sera suffering from bacteremia or fungemia. Confidence intervals (…
