# Supplementary material for: Melioidosis DS rapid test: A standardized serological dipstick assay with increased sensitivity and reliability due to multiplex detection
Source: PLoS Negl Trop Dis. 2020 Jul 13;14(7):e0008452. doi: 10.1371/journal.pntd.0008452 (PMC7416965; doi:10.1371/journal.pntd.0008452)
Supplement: S5 Table — Melioidosis DS assay signal intensities for the four spotted antigens tested with Hcp1 singleplex LFA false-negative melioidosis sera and false-positive controls. Signal intensities were obtained by comparison of the respective band intensities to the gold reference card (Senova, Germany). Furthermore, a binary representation (positive—“1”/negative—“0”) is shown for each band besides the overall number of positive bands per assay. Finally, the Melioidosis DS assay result is shown for two conditions: (1) at least one positive band, (2) at least two positive bands. (XLSX) [file pntd.0008452.s005.xlsx]

## Sheet: Reevaluation_of_prev_misclassif
Reevaluation of previously misclassified melioidosis sera verifies the benefit from multiplex detection
	Fasle-negative melioidosis
	False-positive: other organisms
	False-positive: healthy
							Binary representation ("Pos" (1)|"Neg" (0)) for each band					Overall number		Assay "Pos" (1)|"Neg" (0)		Assay "Pos" (1)|"Neg" (0)
Fasle-negative melioidosis	Serum	T1 2096	T2 2697	T3 0477	T4 1498		T1 2096	T2 2697	T3 0477	T4 1498		of positive bands		at least one band positive		at least two bands positive
1	1281	3	3	0	0		1	1	0	0		2		1		1
2	1364	3	0	0	0		1	0	0	0		1		1		0
3	1429	0	0	0	0		0	0	0	0		0		0		0
4	1434	0	0	0	0		0	0	0	0		0		0		0
5	1447	0	0	0	0		0	0	0	0		0		0		0
6	1469	0	0	0	0		0	0	0	0		0		0		0
7	1484	0	0	0	0		0	0	0	0		0		0		0
8	1508	0	0	0	0		0	0	0	0		0		0		0
9	1515	0	0	0	0		0	0	0	0		0		0		0
10	1543	0	0	0	0		0	0	0	0		0		0		0
11	1647	0	0	0	0		0	0	0	0		0		0		0
12	1659	3	4	0	0		1	1	0	0		2		1		1
13	1839	0	0	0	0		0	0	0	0		0		0		0
14	1896	0	0	0	0		0	0	0	0		0		0		0
15	1933	0	0	0	0		0	0	0	0		0		0		0
16	UD003	0	0	0	0		0	0	0	0		0		0		0
17	64	0	5	0	0		0	1	0	0		1		1		0
18	69	0	0	0	0		0	0	0	0		0		0		0
19	71	0	0	0	0		0	0	0	0		0		0		0
20	74	0	0	0	0		0	0	0	0		0		0		0
21	77	0	0	0	0		0	0	0	0		0		0		0
22	80	0	0	0	0		0	0	0	0		0		0		0
23	106	0	4	0	0		0	1	0	0		1		1		0
24	107	0	0	0	0		0	0	0	0		0		0		0
25	110	0	0	0	0		0	0	0	0		0		0		0
26	146	0	0	0	0		0	0	0	0		0		0		0
27	147	0	0	0	0		0	0	0	0		0		0		0
28	152	0	0	0	0		0	0	0	0		0		0		0
29	154	0	0	0	0		0	0	0	0		0		0		0
30	156	0	0	0	0		0	0	0	0		0		0		0
31	166	0	4	0	0		0	1	0	0		1		1		0
32	590489435	0	0	0	0		0	0	0	0		0		0		0
33	600271772	0	0	0	0		0	0	0	0		0		0		0
34	6002889555	0	0	0	0		0	0	0	0		0		0		0
35	600333602	0	0	0	0		0	0	0	0		0		0		0
36	600360048	0	0	0	0		0	0	0	0		0		0		0
37	600367341	0	0	0	0		0	0	0	0		0		0		0
38	600367586	0	0	0	0		0	0	0	0		0		0		0
39	20-021	0	0	0	0		0	0	0	0		0		0		0
40	20-022	0	0	0	0		0	0	0	0		0		0		0
41	20-029	0	0	0	0		0	0	0	0		0		0		0
42	20-066	0	0	0	0		0	0	0	0		0		0		0
43	20-070	5	0	0	7		1	0	0	1		2		1		1
44	20-075	8	0	0	0		1	0	0	0		1		1		0
45	273-586	0	3	0	0		0	1	0	0		1		1		0
46	NPK-023	0	0	0	0		0	0	0	0		0		0		0
47	NPK-061	7	0	0	0		1	0	0	0		1		1		0
48	40-002	0	0	0	0		0	0	0	0		0		0		0
49	40-019	0	0	0	0		0	0	0	0		0		0		0
50	40-025	6	0	0	10		1	0	0	1		2		1		1
51	40-031	0	0	0	9		0	0	0	1		1		1		0
52	40-037	0	0	0	0		0	0	0	0		0		0		0
53	40-038	0	0	0	0		0	0	0	0		0		0		0
54	40-041	0	0	0	0		0	0	0	0		0		0		0
55	40-042	0	0	0	3		0	0	0	1		1		1		0
							Binary representation ("Pos" (1)|"Neg" (0)) for each band					Overall number		Assay "Pos" (1)|"Neg" (0)		Assay "Pos" (1)|"Neg" (0)
False-positive: other organisms	Serum	T1 2096	T2 2697	T3 0477	T4 1498		T1 2096	T2 2697	T3 0477	T4 1498		of positive bands		at least one band positive		at least two bands positive
56	590465130	0	0	0	5		0	0	0	1		1		1		0
57	600300532	5	0	0	6		1	0	0	1		2		1		1
58	600348184	7	0	0	9		1	0	0	1		2		1		1
59	590411674	0	0	0	5		0	0	0	1		1		1		0
60	590596193	7	0	0	9		1	0	0	1		2		1		1
61	600304900	7	0	0	7		1	0	0	1		2		1		1
62	600283360	0	0	0	0		0	0	0	0		0		0		0
63	UD016	0	0	0	6		0	0	0	1		1		1		0
64	600027911	0	0	0	6		0	0	0	1		1		1		0
65	600213002	0	0	0	4		0	0	0	1		1		1		0
66	UT167	0	0	0	4		0	0	0	1		1		1		0
67	590450642	3	0	0	4		1	0	0	1		2		1		1
							Binary representation ("Pos" (1)|"Neg" (0)) for each band					Overall number		Assay "Pos" (1)|"Neg" (0)		Assay "Pos" (1)|"Neg" (0)
False-positive: healthy	Serum	T1 2096	T2 2697	T3 0477	T4 1498		T1 2096	T2 2697	T3 0477	T4 1498		of positive bands		at least one band positive		at least two bands positive
68	11	0	0	0	6		0	0	0	1		1		1		0
69	34	0	0	0	4		0	0	0	1		1		1		0
70	79	3	0	0	5		1	0	0	1		2		1		1
71	81	0	0	0	6		0	0	0	1		1		1		0
72	83	0	0	0	4		0	0	0	1		1		1		0
73	95	0	0	0	4		0	0	0	1		1		1		0
74	96	0	0	0	5		0	0	0	1		1		1		0
75	106	3	0	0	4		1	0	0	1		2		1		1
76	110	3	0	0	4		1	0	0	1		2		1		1
77	111	0	0	0	5		0	0	0	1		1		1		0
78	112	3	0	0	6		1	0	0	1		2		1		1
79	113	0	0	0	4		0	0	0	1		1		1		0
80	115	0	0	0	5		0	0	0	1		1		1		0
81	118	3	0	0	6		1	0	0	1		2		1		1
82	120	0	0	0	5		0	0	0	1		1		1		0
83	121	0	0	0	6		0	0	0	1		1		1		0
84	127	0	0	0	4		0	0	0	1		1		1		0
85	146	0	0	0	4		0	0	0	1		1		1		0
86	147	3	0	0	4		1	0	0	1		2		1		1
87	186	3	0	0	4		1	0	0	1		2		1		1
88	202	0	0	0	3		0	0	0	1		1		1		0
89	208	0	0	0	4		0	0	0	1		1		1		0
90	216	0	0	0	3		0	0	0	1		1		1		0
91	221	0	0	0	4		0	0	0	1		1		1		0
92	10H13	0	0	0	3		0	0	0	1		1		1		0
93	10H14	0	0	0	3		0	0	0	1		1		1		0
94	124/590 596 193	3	0	0	6		1	0	0	1		2		1		1
95	87	3	0	0	4		1	0	0	1		2		1		1
