# Supplementary material for: Melioidosis DS rapid test: A standardized serological dipstick assay with increased sensitivity and reliability due to multiplex detection
Source: PLoS Negl Trop Dis. 2020 Jul 13;14(7):e0008452. doi: 10.1371/journal.pntd.0008452 (PMC7416965; doi:10.1371/journal.pntd.0008452)
Supplement: S6 Table — The confidence interval specified in parentheses is the Jeffreys interval. IHA is not carried out for routine German bacteremia/fungemia patient samples and is missing therefore. (XLSX) [file pntd.0008452.s006.xlsx]

## Sheet: Sheet1
	Melioidosis DS	IHA	Protein microarray
Sensitivity %	92.0 (84.3 - 96.6)	57.3 (46.0 - 68.1)	86.7 (77.6 - 92.9)
Specificity % (Healthy)	97.0 (92.2 - 99.1)	96.0 (90.8 - 98.6)	97.0 (92.2 - 99.1)
Specificity % (Bact./Fung.)	100.0 (95.9 - 100.0)	-	86.7 (76.4 - 93.5)
Sensitivities and specificities for the Melioidosis DS assay, the indirect hemagglutination assay and the melioidosis protein microarray. The confidence interval specified in parentheses is the Jeffreys interval. IHA is not carried out for routine German bacteremia/fungemia patient samples and is missing therefore.
